# Supplementary material for: Association mapping for yield traits in Paeonia rockii based on SSR markers within transcription factors of comparative transcriptome
Source: BMC Plant Biol. 2020 Jun 2;20:245. doi: 10.1186/s12870-020-02449-6 (PMC7265254; doi:10.1186/s12870-020-02449-6)
Supplement: Supplementary file 1 — Additional file 1 Table S1. The descriptive statistics, correlation, principal component and systematic cluster analysis of 24 quantitative traits in the association population of P. rockii. [file 12870_2020_2449_MOESM1_ESM.xlsx]

## Sheet: Table S1-1
Table S1-1 Descriptive statistics of 24 quantitative traits in the association population of P. rockii.
Trait	Maximum	Minimun	Mean	Standard deviation	Coefficient of variation (%)	F test	K-S test	F
Flower diameter	37.43	10.08	15.23	1.83	12.03	0.604	1.126	7.925**
Petal length	138.72	40.04	80.37	11.97	14.89	0.712	0.91	6.228**
Petal width	140.64	38.62	81.07	12.4	15.3	0.846	1.195	5.191**
Petal number	184	9	26.62	28.38	106.63	0.866	1.149	18.308**
Plant height	177	25.3	104.17	20.33	19.51	0.655	1.084	443.499**
Crown breadth	235.55	21.9	146.4	34.94	23.87	0.61	0.631	95.545**
Parietal lobule area	54.26	7.87	22.28	7.08	31.76	0.632	1.006	3.195**
Parietal lobule length	13.05	3	6.13	1.27	20.76	0.603	0.843	4.094**
Parietal lobule width	10.1	3	5.7	1.03	18.09	0.512	1.233	2.409**
Compound leaf length	43.48	16.83	28.18	4.09	14.51	0.465	0.752	4.414**
Compound leaf width	39.3	13.85	23.37	3.99	17.06	0.505	0.965	3.331**
Maximum basal branch angle	89.9	9.3	40.12	14.05	35.03	0.972	1.082	24.143**
Single fruit number	13	2	5.1	0.7	13.65	0.721	1.034	6.039**
Multiple fruit fresh weight	74.43	5.59	24.43	9.72	39.77	0.619	0.849	11.618**
Single fruit length	52.36	6.33	29.93	7.72	25.79	0.704	0.73	15.760**
Single fruit width	25.42	2.2	13.04	2.9	22.23	0.651	1.162	9.366**
Single fruit pericarp thickness	4.71	0.31	2.09	0.49	23.57	0.487	0.937	8.946**
Multiple fruit seed number	54	1	23.43	11.68	49.85	0.574	1.036	8.738**
Multiple fruit seed fresh weight	31.43	0.16	9.33	5.01	53.66	0.579	1.032	10.221**
Multiple fruit pod fresh weight	43.8	3.73	15.11	5.89	38.99	0.26	0.958	10.893**
Individual fruit number	134	3	40.56	23.57	58.11	0.34	1.263	354.616**
Individual fruit fresh weight	3202.64	8.21	650.61	535.69	82.34	0.641	1.293	222945.436**
Individual seed number	5047	7	980.48	926.91	94.54	0.373	1.014	681756.518**
Individual seed fresh weight	2180.8	1.99	408.24	385.95	94.54	0.991	1.003	233.448**
**: P<0.01；*: P<0.05

## Sheet:  Table S1-3
Table S1-3 The principal component analysis of 24 quantitative traits in the association population of P. rockii.
Trait	Principal component
	1	2	3	4	5	6
Individual fruit number	0.848	0.092	-0.055	0.011	0.129	-0.242
Crown breadth	0.807	0.088	-0.01	0.065	0.138	0.338
Individual seed number	0.686	0.616	0.004	-0.032	0.11	-0.164
Individual seed fresh weight	0.677	0.629	0.063	0.012	0.124	-0.12
Individual fruit fresh weight	0.666	0.413	0.26	-0.063	0.096	-0.073
Plant height	0.631	-0.034	0.067	0.024	0.045	0.3
Maximum basal branch angle	0.516	0.051	0.066	0.029	-0.063	0.197
Multiple fruit seed number	0.191	0.911	0.114	-0.062	0.072	0.139
Multiple fruit seed fresh weight	0.174	0.879	0.269	0.023	0.109	0.211
Multiple fruit fresh weight	0.206	0.657	0.586	0.092	0.161	0.275
Petal number	0.042	-0.444	0.039	0.065	-0.397	0.12
Single fruit length	-0.077	0.173	0.837	0.177	-0.01	-0.066
Single fruit width	0.022	0.402	0.823	0.109	0.052	0.022
Single fruit pericarp thickness	0.163	-0.136	0.786	0.06	0.201	0.117
Multiple fruit pod fresh weight	0.193	0.335	0.738	0.131	0.172	0.272
Single fruit number	-0.022	-0.098	0.221	0.085	-0.19	0.013
Parietal lobule area	0.014	-0.031	0.163	0.945	0.005	0.184
Parietal lobule width	-0.03	-0.069	0.128	0.889	0.005	0.078
Parietal lobule length	0.067	0.041	0.135	0.834	0.02	0.257
Petal width	0.046	0.098	0.11	-0.011	0.922	0.074
Petal length	0.074	0.094	0.054	-0.038	0.913	0.149
Flower diameter	0.155	0.063	0.128	0.165	0.684	0.088
Compound leaf width	0.135	0.08	0.135	0.29	0.119	0.818
Compound leaf length	0.143	0.134	0.087	0.364	0.169	0.751
Total variance /%	15.268	14.926	13.424	11.35	10.763	8.201
Cumulative variance /%	15.268	30.194	43.618	54.968	65.731	73.933

## Sheet: Table S1-2
Table S1-2 The correlation analysis of 24 quantitative traits in the association population of P. rockii.
Ttait	Flower diameter	Petal length	Petal width	Petal number	Plant height	Crown breadth	Parietal lobule area	Parietal lobule length	Parietal lobule width	Compound leaf length	Compound leaf width	Maximum basal branch angle	Single fruit number	Multiple fruit fresh weight	Single fruit length	Single fruit width	Single fruit pericarp thickness	Multiple fruit seed number	Multiple fruit seed fresh weight	Multiple fruit pod fresh weight	Individual fruit number	Individual fruit fresh weight	Individual seed number	Individual seed fresh weight
Flower diameter	1
Petal length	0.523**	1
Petal width	0.541**	0.926**	1
Petal number	-0.173**	-0.276**	-0.279**	1
Plant height	0.176**	0.136**	0.086	0.018	1
Crown breadth	0.273**	0.240**	0.178**	-0.071	0.615**	1
Parietal lobule area	0.180**	0.008	0.027	0.084	0.121*	0.144**	1
Parietal lobule length	0.182**	0.047	0.067	0.059	0.147**	0.194**	0.838**	1
Parietal lobule width	0.121*	0	0.015	0.118*	0.068	0.072	0.869**	0.615**	1
Compound leaf length	0.247**	0.252**	0.214**	-0.081	0.221**	0.372**	0.468**	0.500**	0.365**	1
Compound leaf width	0.228**	0.240**	0.191**	0.036	0.292**	0.360**	0.425**	0.469**	0.321**	0.763**	1
Maximum basal branch angle	0.115*	0.033	0.037	0.021	0.152**	0.452**	0.095	0.120*	0.045	0.183**	0.158**	1
Single fruit number	-0.079	-0.085	-0.084	0.108*	-0.067	-0.023	0.119*	0.114*	0.048	0.014	0.046	-0.025	1
Multiple fruit fresh weight	0.311**	0.288**	0.301**	-0.262**	0.244**	0.343**	0.233**	0.265**	0.142**	0.391**	0.385**	0.233**	0.022	1
Single fruit length	0.156**	0.05	0.094	0.007	0.082	-0.061	0.264**	0.247**	0.225**	0.109*	0.154**	0.01	0.09	0.521**	1
Single fruit width	0.198**	0.140**	0.190**	-0.141**	0.099*	0.084	0.211**	0.223**	0.175**	0.211**	0.233**	0.106*	0.097*	0.708**	0.839**	1
Single fruit pericarp thickness	0.176**	0.198**	0.241**	-0.107*	0.093	0.177**	0.221**	0.211**	0.173**	0.279**	0.258**	0.111*	0.094	0.467**	0.477**	0.562**	1
Multiple fruit seed number	0.172**	0.221**	0.218**	-0.316**	0.176**	0.309**	-0.04	0.057	-0.082	0.211**	0.192**	0.184**	-0.027	0.734**	0.220**	0.478**	0.027	1
Multiple fruit seed fresh weight	0.238**	0.259**	0.261**	-0.305**	0.212**	0.328**	0.092	0.161**	0.018	0.293**	0.278**	0.216**	-0.032	0.870**	0.345**	0.586**	0.153**	0.928**	1
Multiple fruit pod fresh weight	0.309**	0.254**	0.275**	-0.174**	0.223**	0.287**	0.305**	0.298**	0.218**	0.394**	0.396**	0.201**	0.068	0.908**	0.566**	0.669**	0.638**	0.420**	0.582**	1
Individual fruit number	0.142**	0.143**	0.139**	-0.122*	0.382**	0.561**	-0.057	0.019	-0.087	0.053	0.017	0.299**	-0.047	0.149**	-0.072	0.028	0.109*	0.207**	0.154**	0.116*	1
Individual fruit fresh weight	0.189**	0.180**	0.185**	-0.209**	0.372**	0.532**	-0.025	0.014	-0.043	0.140**	0.08	0.324**	-0.054	0.562**	0.186**	0.351**	0.235**	0.504**	0.523**	0.483**	0.554**	1
Individual seed number	0.187**	0.200**	0.194**	-0.247**	0.322**	0.515**	-0.087	0.002	-0.122*	0.109*	0.082	0.276**	-0.048	0.482**	0.079	0.273**	0.065	0.675**	0.598**	0.286**	0.710**	0.674**	1
Individual seed fresh weight	0.221**	0.216**	0.211**	-0.253**	0.321**	0.538**	-0.021	0.051	-0.07	0.164**	0.123*	0.307**	-0.059	0.561**	0.123*	0.322**	0.124*	0.664**	0.657**	0.365**	0.677**	0.683**	0.966**	1
**: P<0.01；*: P<0.05

## Sheet:  Table S1-4
Table S1-4 The characteristics of various categories obtained by systematic cluster analysis in the association population of P. rockii.
Trait	Ⅰ	Ⅱ	Ⅲ	Ⅳ	Ⅴ	Ⅵ	Ⅶ	Ⅷ
Flower diameter	15.24	14.3	14.53	25.32	13.95	16.62	13.9	15.73
Petal length	81.3	68.73	72.5	80.06	61.4	75.53	68.94	69.67
Petal width	81.81	73.1	74.72	82.92	65.68	75.46	66.55	71.6
Petal number	26	25	53	24	61	13	57	34
Plant height	104.24	108.28	102.48	108.85	93.91	84.9	117.75	110.4
Crown breadth	147.96	120.78	123.13	134	121.89	127.45	155.9	162.43
Parietal lobule area	22.06	22	24.98	23.2	23.88	27.12	23.99	44.95
Parietal lobule length	6.09	6.04	6.68	6.23	6.77	7.65	6.83	8.83
Parietal lobule width	5.67	5.73	5.98	5.9	5.79	6.38	5.83	9.12
Compound leaf length	28.22	27.66	28.16	30.1	26.73	28.17	23.82	31.07
Compound leaf width	23.49	21.03	21.84	25.88	21.96	19.27	19.87	26.08
Maximum basal branch angle	40.38	35.06	29.3	36.1	44.79	28.95	42.25	46.2
Single fruit number	5	5	6	5	5	5	5	5
Multiple fruit fresh weight	24.51	24.76	25.45	18.49	15.25	29.69	24.67	37.13
Single fruit length	29.25	37.46	36.39	37.38	36.53	44.5	38.57	46.01
Single fruit width	12.89	15.1	13.41	14.02	14.43	16.97	15.48	18.35
Single fruit pericarp thickness	2.09	2.3	2.12	2.18	1.74	1.84	1.51	3.38
Multiple fruit seed number	24	20	16	9	12	31	37	10
Multiple fruit seed fresh weight	9.48	8.42	7.2	4.06	4.59	13.84	13.01	5.9
Multiple fruit pod fresh weight	15.05	16.34	18.25	14.44	10.66	15.85	11.66	31.23
Individual fruit number	41	32	38	35	33	24	72	28
Individual fruit fresh weight	657.84	417.06	918.1	300.39	374.61	306.24	1251.86	789.13
Individual seed number	1007	633	722	297	288	724	2669	248
Individual seed fresh weight	418.95	274.06	328.86	123.97	124.33	321.54	932.87	146.2
