# Supplementary material for: Association mapping for yield traits in Paeonia rockii based on SSR markers within transcription factors of comparative transcriptome
Source: BMC Plant Biol. 2020 Jun 2;20:245. doi: 10.1186/s12870-020-02449-6 (PMC7265254; doi:10.1186/s12870-020-02449-6)
Supplement: Supplementary file 3 — Additional file 3 Table S2. Summary of significant EST-SSR marker-trait pairs from the association test results of flower, branch and leaf, and fruit traits in the association population of P. rockii. [file 12870_2020_2449_MOESM3_ESM.xlsx]

## Sheet:  Table S2-1
Table S2-1 Summary of significant EST-SSR marker-trait pairs from the association test results of flower traits in the association population of P. rockii.
Trait	Gene ID	Gene family	Locus	P-value	Q-value	R2 (%)	2a	d	d/a	2a/Sp
Flower diameter	PB.52165.4	HSF	PS64	0.000974417	0.0172959	8.29792	0.393	0.599	3.048	0.214513
	PB.50898.1	AP2	PS19	4.1442E-12	1.4712E-10	25.325	2.313	-1.027	-0.888	1.26251
	PB.46556.4	AP2	PS31	7.4313E-05	0.00175873	15.0357	0.234	-0.355	-3.034	0.127725
Petal length	PB.46556.4	AP2	PS31	0.00105482	0.018723	13.1325	3.171	-0.235	-0.148	0.26498
	PB.48336.1	GATA	PS117	0.00530081	0.0418175	6.84038	6.877	0.293	0.085	0.574667
Petal number	PB.47737.1	GRAS	PS59	0.00183445	0.0325614	4.93453	62.812	-29.475	-0.939	2.21297
	PB.28598.3	NAC	PS91	0.000130248	0.00308253	8.2555	18.284	-12.292	-1.345	0.644176
	PB.37366.1	NAC	PS90	0.00307104	0.0363406	10.1293	23.202	11.601	1	0.817446

## Sheet: Table S2-2
Table S2-2 Summary of significant EST-SSR marker-trait pairs from the association test results of branch and leaf traits in the association population of P. rockii.
Trait	Gene ID	Gene family	Locus	P-value	Q-value	R2 (%)	2a	d	d/a	2a/Sp
Plant height	PB.39602.1	AP2	PS25	0.000169391	0.00400892	13.5583	3.691	-0.319	-0.173	0.18159
	PB.53756.4	MYB	PS17	0.00362802	0.0321986	4.28832	1.743	1.576	1.808	0.0857521
	PB.42060.4	TCP	PS57	0.001857	0.0263694	4.48838	6.305	-2.932	-0.93	0.310193
	PB.44073.2	C2H2	PS142	0.00417299	0.0329203	7.56972	1.329	3.007	4.525	0.0653841
	PB.28598.3	NAC	PS91	0.00270553	0.0320154	6.4256	0.036	2.695	149.722	0.00177113
Crown breadth	PB.45714.1	WD	PS150	0.000612846	0.021756	7.89162	2.085	4.016	3.852	0.0596677
	PB.59960.1	MYB	PS12	0.00059169	0.04201	12.9154	25.562	1.542	0.121	0.731523
Parietal lobule area	PB.45322.6	BHLH	PS43	0.000631417	0.0011495	10.4317	3.317	0.634	0.382	0.468802
	PB.52165.4	HSF	PS64	3.0178E-10	2.14266e-08	16.5585	0.428	-0.986	-4.607	0.0604906
	PB.38966.1	AP2	PS30	0.000134895	0.000281692	9.03439	1.216	-0.711	-1.169	0.171861
	PB.44222.1	AP2	PS8	3.6967E-06	1.24982e-05	12.3071	3.582	1.103	0.616	0.506256
	PB.48536.1	HSF	PS66	0.000452375	0.00086807	12.5037	4.658	1.612	0.692	0.65833
	PB.30998.3	HSF	PS75	7.5131e-05	0.000172074	14.0561	1.792	-0.46	-0.513	0.253269
	PB.12206.1	RING	PS7	1.6335e-07	1.15977e-06	18.7911	1.366	-1.42	-2.079	0.193061
	PB.57368.1	YABBY	PS94	6.5791E-05	0.000155705	11.676	1.118	-2.152	-3.85	0.158011
	PB.39602.1	AP2	PS25	6.8973E-06	1.88348e-05	15.6478	0.614	-0.607	-1.977	0.0867786
	PB.12882.2	BHLH	PS33	0.00489572	0.00709379	10.6853	0.352	0.49	2.784	0.0497493
	PB.55834.2	MADS-box	PS2	4.3059E-06	1.38964e-05	8.3589	0.183	-0.782	-8.546	0.025864
	PB.32979.2	MYB	PS10	0.00249514	0.00393678	4.98623	5.449	-0.887	-0.326	0.770125
	PB.53756.4	MYB	PS17	0.00257013	0.00396694	4.48245	0.602	-0.772	-2.565	0.0850826
	PB.50898.1	AP2	PS19	0.00948267	0.0129475	11.9233	1.556	-0.751	-0.965	0.219915
	PB.19925.5	TCP	PS55	2.7340E-05	6.93257e-05	10.0122	0.333	0.371	2.228	0.047064
	PB.51687.1	GATA	PS114	5.0401E-08	4.47307e-07	18.5776	2.174	-0.138	-0.127	0.307259
	PB.48852.3	BZIP	PS103	2.9139E-07	1.37924e-06	19.0297	2.672	-2.21	-1.654	0.377643
	PB.18100.1	WD	PS145	0.00170111	0.00274498	8.87736	4.657	1.697	0.729	0.658189
	PB.47737.1	GRAS	PS59	1.4889E-07	1.17461e-06	9.72663	1.184	2.059	3.478	0.167339
	PB.46556.4	AP2	PS31	0.00529198	0.00751461	11.844	1.173	0.074	0.126	0.165784
	PB.45037.5	TCP	PS56	0.000131524	0.000282976	9.67849	1.695	0.016	0.019	0.23956
	PB.42060.4	TCP	PS57	5.0777E-06	1.50216e-05	7.48936	2.575	0.9	0.699	0.363933
	PB.59960.1	MYB	PS12	0.00709247	0.00987384	10.9805	0.926	2.253	4.866	0.130875
	PB.36910.10	BHLH	PS47	0.00088789	0.00157601	8.21137	0.462	-1.769	-7.658	0.065296
	PB.50380.4	TCP	PS53	0.00380235	0.00562431	4.93535	0.736	0.481	1.307	0.104021
	PB.35930.1	B3	PS97	4.2200E-08	4.2803e-07	11.6262	20.089	-2.473	-0.246	2.83924
	PB.45875.1	GATA	PS118	0.00366508	0.00553661	5.96224	0.308	0.509	3.305	0.0435307
	PB.49343.1	WRKY	PS129	2.3902E-07	1.41418e-06	11.1466	0.314	2.747	17.497	0.0443787
	PB.44073.2	C2H2	PS142	2.8675E-07	1.45423e-06	13.2979	4.693	-1.619	-0.69	0.663277
	PB.61740.1	TCP	PS50	7.7834E-09	1.38156e-07	15.8277	2.322	0.267	0.23	0.328176
	PB.51785.1	BHLH	PS46	0.000986765	0.0016681	4.917	1.654	-0.561	-0.678	0.233765
	PB.53994.4	BHLH	PS36	2.7638E-06	9.81139e-06	9.37207	1.012	-0.779	-1.54	0.143029
Parietal lobule length	PB.52165.4	HSF	PS64	5.7275E-13	4.0665e-11	19.5318	0.33	-0.232	-1.406	0.259315
	PB.38966.1	AP2	PS30	0.00263497	0.00467707	7.17883	0.792	-0.392	-0.99	0.622356
	PB.44222.1	AP2	PS8	6.3168E-05	0.000144675	10.6473	0.57	-0.022	-0.077	0.447908
	PB.54752.2	B3	PS98	5.9275E-05	0.000140284	8.43215	0.525	-0.131	-0.499	0.412547
	PB.30998.3	HSF	PS75	4.6605E-06	1.43867e-05	15.8572	0.008	0.022	5.5	0.00628642
	PB.12206.1	RING	PS7	3.0658E-10	5.44176e-09	22.2804	0.173	-0.123	-1.422	0.135944
	PB.57368.1	YABBY	PS94	8.9953E-05	0.000199582	11.4802	0.129	-0.293	-4.543	0.101369
	PB.39602.1	AP2	PS25	0.00237761	0.00432847	11.629	0.048	0.07	2.917	0.0377185
	PB.12882.2	BHLH	PS33	0.00194636	0.00363662	11.406	0.122	0.015	0.246	0.095868
	PB.55834.2	MADS-box	PS2	1.3573E-08	1.37667e-07	11.2153	0.475	-0.007	-0.029	0.373256
	PB.32979.2	MYB	PS10	0.00803192	0.0123971	4.29042	0.884	-0.296	-0.67	0.69465
	PB.53756.4	MYB	PS17	0.0086717	0.0130998	3.78896	0.332	-0.063	-0.38	0.260887
	PB.19925.5	TCP	PS55	5.5676E-05	0.000136309	9.6001	0.194	-0.053	-0.546	0.152446
	PB.51687.1	GATA	PS114	1.2126E-10	2.86989e-09	21.8213	0.314	-0.128	-0.815	0.246742
	PB.48852.3	BZIP	PS103	4.6770E-08	3.32069e-07	20.0893	0.081	-0.238	-5.877	0.06365
	PB.18100.1	WD	PS145	0.000931113	0.00178673	9.28681	0.841	0.166	0.395	0.66086
	PB.47737.1	GRAS	PS59	5.8682E-07	2.77762e-06	9.06635	0.16	0.381	4.763	0.125728
	PB.45037.5	TCP	PS56	0.000507112	0.00100014	8.84793	0.246	0.147	1.195	0.193308
	PB.42060.4	TCP	PS57	7.0231E-09	8.31072e-08	10.5986	0.706	0.141	0.399	0.554777
	PB.59960.1	MYB	PS12	0.00598389	0.00988038	11.1227	0.04	0.399	19.95	0.0314321
	PB.36910.10	BHLH	PS47	0.00427802	0.00723189	7.14485	0.19	-0.755	-7.947	0.149303
	PB.50380.4	TCP	PS53	0.000490888	0.000995801	6.09434	0.155	-0.107	-1.381	0.121799
	PB.35930.1	B3	PS97	1.4250E-07	7.78265e-07	11.0201	2.93	-0.777	-0.53	2.3024
	PB.47891.2	HSF	PS62	0.0027095	0.00469206	11.0616	0.333	0.038	0.228	0.261672
	PB.45875.1	GATA	PS118	0.00725092	0.0114403	5.51893	0.139	0.195	2.806	0.109227
	PB.49343.1	WRKY	PS129	5.4818E-05	0.000139002	8.27727	0.299	0.504	3.371	0.234955
	PB.44073.2	C2H2	PS142	8.3667E-07	3.71273e-06	12.7197	0.714	-0.298	-0.835	0.561063
	PB.61740.1	TCP	PS50	1.1701E-07	6.92297e-07	14.3975	0.208	0.022	0.212	0.163447
	PB.51785.1	BHLH	PS46	1.5332E-05	4.3543e-05	7.07817	0.138	-0.118	-1.71	0.108441
	PB.53994.4	BHLH	PS36	1.1756E-06	4.63689e-06	9.80943	0.215	-0.151	-1.405	0.168948
Compound leaf length	PB.38966.1	AP2	PS30	0.000479694	0.00425728	8.26523	1.952	-0.261	-0.267	0.477351
	PB.44222.1	AP2	PS8	1.1173E-06	7.93275e-05	12.9765	2.169	-0.029	-0.027	0.530417
	PB.54752.2	B3	PS98	0.000794873	0.0056436	6.91295	2.85	0.048	0.034	0.696952
	PB.30998.3	HSF	PS75	2.4611E-06	8.73691e-05	16.2516	1.049	-0.899	-1.714	0.256527
	PB.46556.4	AP2	PS31	0.000515045	0.00406314	13.669	0.976	0.81	1.66	0.238675
	PB.59960.1	MYB	PS12	0.0013803	0.00816675	12.2861	2.485	-0.505	-0.406	0.607693
	PB.44073.2	C2H2	PS142	0.00156246	0.00853342	8.23972	3.312	-1.406	-0.849	0.809931
Compound leaf width	PB.52165.4	HSF	PS64	0.000729843	0.0129547	8.48534	0.881	0.863	1.959	0.221028
	PB.38966.1	AP2	PS30	0.000708036	0.0167568	8.02294	3.107	-1.109	-0.714	0.779492
	PB.44222.1	AP2	PS8	0.000918165	0.0130379	8.95656	0.977	-0.25	-0.512	0.245112
	PB.39602.1	AP2	PS25	0.00221303	0.0196406	11.6849	0.879	0.223	0.507	0.220526
	PB.51687.1	GATA	PS114	0.000939644	0.0111191	12.2915	0.188	-2.056	-21.872	0.0471659
	PB.48852.3	BZIP	PS103	0.00332116	0.0235802	12.6582	1.558	-0.518	-0.665	0.390875
	PB.59960.1	MYB	PS12	9.6798E-27	6.87263e-25	37.4486	0.185	0.63	6.811	0.0464133
	PB.35930.1	B3	PS97	0.00389829	0.0251617	5.44378	1.277	-2.48	-3.884	0.320377
	PB.51785.1	BHLH	PS46	0.00641586	0.0379605	3.88687	0.44	-0.959	-4.359	0.110388
Maximum basal branch angle	PB.59960.1	MYB	PS12	3.6632E-10	2.60084e-08	21.4082	3.52	2.296	1.305	0.250507
	PB.47891.2	HSF	PS62	0.000533297	0.018932	12.2789	29.863	-16.24	-1.088	2.12525

## Sheet: Table S2-3
Table S2-3 Summary of significant EST-SSR marker-trait pairs from the association test results of fruit traits in the association population of P. rockii.
Trait	Gene ID	Gene family	Locus	P-value	Q-value	R2 (%)	2a	d	d/a	2a/Sp
Single fruit number	PB.45322.6	BHLH	PS43	6.2646E-07	2.7799e-06	14.7119	0.026	-0.051	-3.923	0.0373622
	PB.38966.1	AP2	PS30	4.8857E-23	1.15628e-21	28.4406	0.05	-0.012	-0.48	0.0718503
	PB.44222.1	AP2	PS8	5.0750E-08	2.77173e-07	14.6412	0.074	0.012	0.324	0.106338
	PB.52783.1	WRKY	PS131	3.6628E-10	2.60057e-09	13.192	0.251	0.04	0.319	0.360688
	PB.39602.1	AP2	PS25	6.8670E-17	9.75109e-16	28.4088	0.283	-0.258	-1.823	0.406673
	PB.53756.4	MYB	PS17	0.00160762	0.00600741	4.74395	0.039	-0.002	-0.103	0.0560432
	PB.19925.5	TCP	PS55	2.9158E-14	2.95749e-13	20.2534	0.031	-0.056	-3.613	0.0445472
	PB.51687.1	GATA	PS114	1.1452E-08	6.77604e-08	19.4046	0.023	-0.087	-7.565	0.0330511
	PB.35930.1	B3	PS97	0.00279697	0.00902659	5.64708	0.92	0.96	2.087	1.32205
	PB.44073.2	C2H2	PS142	4.3992E-24	3.12345e-22	30.2899	0.077	0.088	2.286	0.110649
	PB.61740.1	TCP	PS50	2.5423E-07	1.20335e-06	13.9768	0.071	0.064	1.803	0.102027
	PB.53994.4	BHLH	PS36	0.00593767	0.0183293	5.10836	0.141	0.17	2.411	0.202618
Multiple fruit fresh weight	PB.38966.1	AP2	PS30	0.00126133	0.0223886	7.6574	4.98	1.599	0.642	0.512511
	PB.48536.1	HSF	PS66	0.000676625	0.0160135	12.2157	2.998	-1.256	-0.838	0.308536
	PB.55834.2	MADS-box	PS2	0.00561565	0.0498389	4.45147	3.23	1.926	1.193	0.332412
	PB.50898.1	AP2	PS19	0.00754885	0.0487244	12.1286	8.042	-0.321	-0.08	0.827634
	PB.51687.1	GATA	PS114	0.00223618	0.0264614	11.6253	1.779	-1.644	-1.848	0.183084
	PB.48852.3	BZIP	PS103	0.00193706	0.0275063	13.0979	0.36	-3.327	-18.483	0.037049
	PB.59960.1	MYB	PS12	0.000297734	0.0105696	13.4076	6.842	-0.049	-0.014	0.704137
Single fruit length	PB.38966.1	AP2	PS30	7.5133E-05	0.00266721	9.38002	5.522	1.745	0.632	0.715394
	PB.52783.1	WRKY	PS131	0.00158898	0.0282043	5.48937	5.009	0.556	0.222	0.648933
	PB.57368.1	YABBY	PS94	0.00293855	0.0417274	9.13879	6.396	-0.474	-0.148	0.828624
	PB.50898.1	AP2	PS19	0.0031797	0.0376265	12.8755	6.208	3.112	1.003	0.804268
	PB.28010.1	WRKY	PS122	0.000495515	0.0117272	4.86934	0.346	1.436	8.301	0.0448255
Single fruit pericarp thickness	PB.55834.2	MADS-box	PS2	0.000598585	0.0141665	5.73387	0.345	-0.144	-0.835	0.699059
	PB.42060.4	TCP	PS57	0.0015149	0.0268896	4.59719	0.34	-0.066	-0.388	0.688927
	PB.53716.1	NAC	PS85	0.000176514	0.00626624	9.11836	0.041	0.111	5.415	0.0830765
Multiple fruit seed number	PB.48536.1	HSF	PS66	0.00169663	0.0240921	11.5368	2.416	-0.58	-0.48	0.206831
	PB.50898.1	AP2	PS19	0.000146657	0.0104127	15.2477	6.292	-4.774	-1.517	0.53865
	PB.50380.4	TCP	PS53	0.00212627	0.0251609	5.27167	3.578	-1.427	-0.798	0.306308
Multiple fruit seed fresh weight	PB.48536.1	HSF	PS66	0.00181883	0.0258273	11.4841	0.292	-0.712	-4.877	0.0583149
	PB.12206.1	RING	PS7	0.00181419	0.0322018	12.5429	0.715	1.006	2.814	0.142792
	PB.50898.1	AP2	PS19	0.00236348	0.0239725	13.1218	2.361	-1.705	-1.444	0.471512
	PB.59960.1	MYB	PS12	0.00246869	0.0219096	11.8374	4.86	0.051	0.021	0.970583
	PB.50380.4	TCP	PS53	0.00188954	0.0223596	5.3392	1.837	-0.776	-0.845	0.366864
Multiple fruit pod fresh weight	PB.45322.6	BHLH	PS43	0.00938118	0.0444042	8.44657	0.212	-0.093	-0.877	0.0359696
	PB.52165.4	HSF	PS64	0.00647904	0.0383343	7.01004	1.603	0.345	0.43	0.271978
	PB.38966.1	AP2	PS30	0.00147347	0.0149452	7.55762	0.902	1.548	3.432	0.15304
	PB.48536.1	HSF	PS66	0.000945292	0.0134231	11.9723	2.737	-0.56	-0.409	0.464381
	PB.55834.2	MADS-box	PS2	0.000171374	0.00608379	6.42053	1.304	0.646	0.991	0.221247
	PB.51687.1	GATA	PS114	0.00113261	0.0134025	12.1506	1.015	-0.87	-1.714	0.172213
	PB.48852.3	BZIP	PS103	0.000448573	0.00796216	14.2256	0.527	-1.159	-4.398	0.089415
	PB.18100.1	WD	PS145	0.00667785	0.0364713	7.90178	3.822	0.505	0.264	0.648471
	PB.46556.4	AP2	PS31	0.00384872	0.0303621	12.1089	0.602	-1.169	-3.884	0.10214
	PB.59960.1	MYB	PS12	0.000235775	0.00558002	13.5716	1.964	-0.109	-0.111	0.333228
	PB.35930.1	B3	PS97	0.00428731	0.0304399	5.38505	10.845	7.51	1.385	1.84005
