# Supplementary material for: Association mapping for yield traits in Paeonia rockii based on SSR markers within transcription factors of comparative transcriptome
Source: BMC Plant Biol. 2020 Jun 2;20:245. doi: 10.1186/s12870-020-02449-6 (PMC7265254; doi:10.1186/s12870-020-02449-6)
Supplement: Supplementary file 4 — Additional file 4 Table S3. The 24 investigation traits and measurement standard in the association population of P. rockii. [file 12870_2020_2449_MOESM4_ESM.xlsx]

## Sheet: Table S3
Table S3 The 24 investigation traits and measurement standard in the association population of P. rockii.
Code	Trait	Measurement standard	Data type
Floral trait			Quantitative
1	Flower diameter	The maximum width of flower at full bloom (cm)
2	Petal length	The maximum length of the outer petal (mm)
3	Petal width	The maximum width of the outer petal (mm)
4	Petal number	The number of petal in the whole flower (score)
Branch and leaf trait
5	Plant height	The maximum height of individual plant (cm)
6	Crown breadth	The mean value of width in east-west and north-south directions of individual plant (cm)
7	Parietal lobule area	The area of parietal lobule of a compound leaf (cm2)
8	Parietal lobule length	The length from phyllopodium to leaf opex of parietal lobule (cm)
9	Parietal lobule width	The maximum width of parietal lobule (cm)
10	Compound leaf length	The length from the apex to the accretion of petiole of compound leaf (cm)
11	Compound leaf width	The maximum width of a compound leaf (cm)
12	Maximum basal branch angle	The mean of three maximum branch angles at the base of individual plant (°)
Fruit trait
13	Single fruit number	The average number of carpel of three aggregate follicles
14	Multiple fruit fresh weight	The average fresh weight of three aggregate follicles (g)
15	Single fruit length	The average length of three carpels of single aggregate follicles (mm)
16	Single fruit width	The average width of three carpels of single aggregate follicles (mm)
17	Single fruit pericarp thickness	The average pericarp thickness of three carpels of single aggregate follicles (mm)
18	Multiple fruit seed number	The average number of seeds of three aggregate follicles
19	Multiple fruit seed fresh weight	The average weight of seeds of three aggregate follicles (g)
20	Multiple fruit pod fresh weight	The average fresh weight of pods of three aggregate follicles (g)
21	Individual fruit number	The number of aggregate follicles of individual plant
22	Individual fruit fresh weight	The weight of aggregate follicles of individual plant (g)
23	Individual seed number	The number of seeds of individual plant
24	Individual seed fresh weight	The weight of seeds of individual plant (g)
