# Supplementary material for: Association mapping for yield traits in Paeonia rockii based on SSR markers within transcription factors of comparative transcriptome
Source: BMC Plant Biol. 2020 Jun 2;20:245. doi: 10.1186/s12870-020-02449-6 (PMC7265254; doi:10.1186/s12870-020-02449-6)
Supplement: Supplementary file 5 — Additional file 5 Table S4. Information of 58 polymorphic EST-SSRs for association mapping. [file 12870_2020_2449_MOESM5_ESM.xlsx]

## Sheet: Table S4
Table S4 Information of 58 polymorphic EST-SSRs for association mapping.
Gene ID	Gene sequence	Primer name	Primer sequence (5'-3')		Repeat motif	Number of alleles	Expected size (bp)	Annealing temperature (℃)	E-value	Function annotation
PB.55834.2	atatatttttgtataaatttgcttgtgatgcagctacatttgaagctcgtagctctcact gtctgagATTATATATAGCGATACAAGGTAGAAAAAAGCCGAAAAGGTTTCTGGGTAGAT ATTGTGTAAAAAAGGTGTAGGTGTCGAGAGAGAGAGAAAAAAAAATGGGGAGGGGTAGGG TTGAATTGAAGAGAATTGAGAACAAGATCAACAGGCAGGTGACCTTCGCCAAGAGAAGAA ATGGACTTTTGAAGAAAGCTTACGAGCTTTCCGTCCTTTGCGATGCGGAGGTTGCTCTCA TCAATCTTCTCCAATAGAGGAAAGCTGTACGAGTTTTGCAGTAGCTCAAGCATGCTCAAA ACGCTTGAGAGGTATCAAAAGTGCAACTATGGA…	PS2	F	GCTCGTAGCTCTCACTGTCTGA	(GA)6	3	194	60.4	3e-139	MADS-box protein 5 [Paeonia suffruticosa]
			R	CTTCTCTTGGCGAAGGTCAC
PB.12206.1	gacagatacaaaacgtagaagacccaagttttttctttcatagaggcatcaatgccagct cagaAGCATCCATCGTCAGAGAATCGGGACGATGAGGAGGATTCACTGCAATACTATCTC AAACAATCGCGACATGAACGAGAAGCTGAACAAACTGAAGAAGAAGAGGAGGAGCAAGAC CCAGAAGGAGAACAGGATGATGACGATGACGAAGAAGAAGAAGATGAAGAGGGTTCCGTA TTTACTTTGTTTTCTTCTTGTTTGGGTTGAAATTGATTTCGTTGTTTACCTTTCATATAG CCACGTTCGATTCAAAGTGGTTTCTTCTTCTCAGATTCTGATGGAAGCCCTTCCTCTACC AGTGGAGAAAAACCAGAGTACTTCTCCTTTTCT…	PS7	F	CGTCAAGACTTATTCTTACCGTGTT	(A)10	5	297	58.3	5e-102	putative E3 ubiquitin-protein ligase RING1a [Durio zibethinus]
			R	AACCAACCATGGCGACAC
PB.44222.1	GTGCTCCAGTGTTATTGTACACCCATGATGTATATGCTAGTATGCAACAACACACTTTCC TGTAGGAATCCTTTTGATTTTTTAAATTCAATTCCCCCGTCCCCGTCCCCGTCCCGTCCC ATCCCAATCCTAACCCCATTCTCCATCCCTCTTTTTAGTGTTATTTATCCCCTATGACTC CTTAACTCTCTATAATGACAAGTGTCTAGCAGATTTTTCTCCCCATCCCATCCCTCTCGG TAGTGTTGTTTACGCCCTCGAACTCCTCAACTCTCCATTAGGTTGACTTAGGGCTGCCCC TGAGGTTTGGTTTTTCTGAAGTAAACGTTGAATTAATGTTGCCCATATATTTATAAGACA GTTTTAGTTTTTAACCAACATCTAAAAGTAAAA…	PS8	F	AACCTCGACGAATCAACG	(T)10	3	256	57.5	7e-86	ethylene-responsive transcription factor CRF4-like [Durio zibethinus]
			R	CGATGCCGACGGTCTAGTAT
PB.32979.2	GTGCTCCAGTGTTATTGTACACCCATGATGTATATGCTAGTATGCAACAACACACTTTCC TGTAGGAATCCTTTTGATTTTTTAAATTCAATTCCCCCGTCCCCGTCCCCGTCCCGTCCC ATCCCAATCCTAACCCCATTCTCCATCCCTCTTTTTAGTGTTATTTATCCCCTATGACTC CTTAACTCTCTATAATGACAAGTGTCTAGCAGATTTTTCTCCCCATCCCATCCCTCTCGG TAGTGTTGTTTACGCCCTCGAACTCCTCAACTCTCCATTAGGTTGACTTAGGGCTGCCCC TGAGGTTTGGTTTTTCTGAAGTAAACGTTGAATTAATGTTGCCCATATATTTATAAGACA GTTTTAGTTTTTAACCAACATCTAAAAGTAAAA…	PS10	F	GTCTCTGCTCATCGTGTCCA	(T)13	2	292	59.9	1e-173	Myb_DNA-bind_6 domain-containing protein [Cephalotus follicularis]
			R	ACGCTGCCTCTCCTTCATT
PB.59960.1	atagtttctaaatttatgataccaactaccctccttgtgttcagaaagtttctacttccc attcacactgttttTATATAATAACTGGTAGTTGGGTTTTGTTTCCTTATTTTCTTTTCC TTCTACGTACCAAAGAAGGGTAGATAGACGCACTTGAACCATCAGTTTTCTTAGCCATCA AACACCCACTCTCTCCTCCTGCCAAGTATTAACCTCTTCAGTCCTCTCACTCTCTCATCA GCAAACAGAAAGTCTTCCTCTCTTTCATACATCAACCACCTCTCTCTCTCTCTCTCTCTC TCCCACTCAAATGCGGATGGCACCAAAGAAGGATGGCTGTACCAAAGAGATTATGAACAG AGGAGCATGGACAGCCGAGGAAGATAGAAAACT…	PS12	F	CACTCTCTCCTCCTGCCAAG	(CT)11	6	200	59.6	2e-55	PREDICTED: transcription factor MYB114 [Ricinus communis]
			R	TATCTTCCTCGGCTGTCCAT
PB.53756.4	aggacatctcatattaaatgcaagccggcttgaaattcgctgaggcgggccttcaatgat gtcttgTTCGGCTTCTCCCTAGATTATCTCAAAAACGGCATTTACTCTCTCTGATACTGG ATTCTTTTCACAGGTGGTCTCAATACACGATATCTCATTTGCATAAATGCTTTAAAGGGT TTTCAACTTTCGTCAACAACATTTAAAGAAGGGAGATGGGAAAAACACCATGCTGTGATC AGAGTGGTTTAAAGAGAGGACCATGGTCGACTGAAGAAGACCAAATCCTTATTTCTTACA TCAATGACCATGGCCACGGCAAATGGCGTTCTCTCCCCAAGCAAGCAGGTCTTCTTCGGT GTGGAAAGAGTTGCCGGCTCCGGTGGACGAATT…	PS17	F	AATACGGCACTGCAGCTTCT	(T)11	2	198	58.3	2e-145	transcription factor MYB41 [Herrania umbratica]
			R	AAGAACCTAACCTAGACAATCTTCC
PB.50898.1	ACCTCAGTCTTCACCTCTTCTCTCTCTAAACATACTCCTATTCTCTCTCACCAAAAAATA AATTAAAAAAAAAAAAATGGATGGAAGCTGCATAGATGAAAGTACAAGCGACTCAATTTC GATTGCACCCAGAACTCTACCGGAGAGTTTATGCCGTGTTGGAAGTGGTACCAGTGTGAT CCTAGACTCCGAAAACGGAATCGAAGCCGAATCTCGAAAGCTCCCGTCGTCCCGATTCAA AGGAGTCGTCCCTCAGCCCAACGGACGGTGGGGTGCACAGATATACGAGAAGCACCAACG TGTTTGGTTAGGAACATTCAACGAAGAGGAAGAAGCCGCAAAGGCTTACGACACGGCGGC GCAACGCTTCCGCGGCCGTGACGCGGTTACCAA…	PS19	F	CCTCAGTCTTCACCTCTTCTCTC	(A)13	3	173	56.7	0	PREDICTED: AP2/ERF and B3 domain-containing transcription factor RAV1-like [Vitis vinifera]
			R	CTGGTACCACTTCCAACACG
PB.16895.1	agacaaattttcttcctgcgcagagctaaaagtcacccacactcccctcagtgctttaaa aaaaATAAAACCTCTCTCTCATCTCCTTATCTCTCTACAAAGCGTTTTGTCTTGGTTTAC CATTTCTACCGCAAATAATATTGCATGCGCTTTGTTTCTGATTTTAGGAGGAGCTTCGGT GGTTCAACCTCGTGATTATCAACTCTTGCTTGGGGGTGTATCCTTAACGTTTAAGTTTAA AGAAAAAGATTAGCGGTGACCGAAAAGAAAAGAAATAACAGTAGAAATGGGGCCGGCGAC TAACTGGCTTTCGTTCTCGCTCTCTCCGATGGAAATGCTGAGCTCTCCTGACCATTCTCA AATGATGTCCTACGATGGGTCCTCTGCTGCTTC…	PS21	F	TGGACCGGAAGATATGAAGC	(TC)10	9	282	57.8	3e-120	AP2-like ethylene-responsive transcription factor AIL6 [Theobroma cacao]
			R	GGCGGCACATCTGATTAAGT
PB.48645.2	atatctacaatagcgcatcagtttctcagatccgaagagctcatgaaagcacttgaacct tttatgAAGGGTGCTTCTTCATCCTTTTCCCTGCCTTCTCTTTCTTCTTTTTCACTATCT CCCACTACTTCATTACCCCCTTCTCATTTCTCTCCTATCTCTTCTCAGCCCAACTTGTAT TCTGATTTTTGCTCACCATCGACCACCCATATGTTTTCTCAAGGGTGTTCGAGCTTTGAC CAAATGGGTTTTGAGCAATCAGGTTCATTAGGGCTAAACCACCTTACCCCATCTCAGATC TTGCAAATTCAAGCCCAAATGCACATCCAACAACAACAACAACAGCAGCAACAGCAACAG CAGATAGCTGCCATGGCTGTAGCATCAATTCAG…	PS24	F	TTGAGCAATCAGGTTCATTAGG	(CAA)5	3	155	56.4	1e-96	PREDICTED: ethylene-responsive transcription factor RAP2-4-like isoform X1 [Vitis vinifera]
			R	TAGCCTCCGGTTCTGAATTG
PB.39602.1	ccccgaagctccaacagaagcaacgtccctcttctcttctcctctctcacatttacatga atccagacaaccggccatgatttccgcaaaatcggccactaacaccctccatatgatcat acgctcttgcactctccattctccagcctccttccccattattatgagtaacgctactcc gccactccgccaaagcgaatttatacatgtatgtatatatttatagatatagatatatat caaacggatatttatgatcatcaccgagtgttaaatcttcgatctgacattccaattttc agttccagtttcaatagttgctattacagacgaattgttgagcaacaagtatgttggatc tcagtctcaatgattctcagccaatcgagtccg…	PS25	F	GGCGTTGAATCATGTGTTCC	(T)14	3	279	55.6	4e-23	PREDICTED: ethylene-responsive transcription factor RAP2-7 isoform X2 [Cucumis sativus]
			R	CGTGAATGAGCGACTGCATA
PB.60194.1	ATCGGAGGTGGTAGATTAAGATCAAACGGTAAAGGTTTAGGTTTCCTAAATGAAGATGTC AAGTCACCTTCATCCCCGTCGACCACAGACGACGATGAATCACAATCGCTGTGACAATTA TCAACCGGTGGCGCGGTTGCCTGTGGGCACGATGTATAACCGCCGGTGGCGGAAAGTTCG AGAGCCTTGGACCTCCACTGGAGGACTCAACGGTGCTGCTCATACTGCTCGTCGCCGGCT GTTGTTGATAAACGATCGGATCGTTGTGGTCGATGAGATCCAGATGCGGATTTGGAATTG GGAGGTGATGACCAGGGACCGGAGGAGGAGGTGACGATGATGTTGGTGGAGGGAAGTTGG TCTTGGCCTTCGGACCGCGGAACGAGCGTGCCG…	PS27	F	CGCAGACTAGAATGCACCTG	(A)12	2	136	52	1e-19	PREDICTED: ethylene-responsive transcription factor 3-like [Vitis vinifera]
			R	GGTTGGCTACTATCAATACAAGGA
PB.38966.1	gaagctccaacagaaagcaacgtccctcttctcttctctctcttcacatttacatgaatc cagacaacCGGCCATGATTTCGCAAAATCGGCCACTTAATCACCCTCCATTATTATCATA CTCTCTTTCACTCTCCAGCTCTCCTTCCTCCATTACTCATGAGTAAACGCTACTCCGCCA CTCCGCCAAAGCGAATTTATACATGTATGTATATATTTATAGATATAGATATATATCAAC GGATATTTATGATCATCACCGAGTGTTAAATCTTTCGATCTGATCATTCCAATTTTCAGT TCCATTTTCAAATAGTTGCTAATTACAGACGAATTGTTGAGCAACAAGTATGTTGGATCT CAGTCTCAATGATTTCTCAGCTAATTCGAGCTC…	PS30	F	TGAGATAGAAGCGGCAAGGT	(T)11	2	217	56.3	6e-81	PREDICTED: ethylene-responsive transcription factor RAP2-7 isoform X2 [Theobroma cacao]
			R	TAGCAGCGGCGAATATCTCT
PB.46556.4	ggggcgagaaggtatagaaatcgagaaaaaataaagagagccatacactgcattacccat tcaAATAAATTACTTTAGGTTAGGGACCAAGGACGAGAAATTTTTATTTTTTAATTTTTT AATTTTTTTGTGTTTCTCTCCCATTTCCATTTTCCAAGCACCTATTCTTCCTTCCCCTCT TGTTCTTATCCTTCTGGAAAACACCATCGGTTTCTTTCCATAACGCTTCTCCCCCTTGTT ATTTATTTTGGGTTCTATTTCTCTCTCTCAAACCCATCTCCTCCCTTCTCCTCTCCTTCC CTTCCCTACCCTCAACCGGAAGGTGGTGGTGCTCGCCCTACACGGCGCCGATTTATTTCT TAATCCCATCATCAACCCCTTAACGCTCTTTCT…	PS31	F	TCCGGTGGACGATATTGATT	(T)16	5	248	56	3e-50	ethylene-responsive transcription factor 3-like [Jatropha curcas]
			R	GACAACAACAACATCGAAGTGA
PB.12882.2	tccacaacaataaattatttacgggtctagtaaAACCATATGCCTTTTTGCTTCTCCTCT GGTATTTCTGGCTCCATAGCTACCCAATTACAGGAGTACACCTTTTGAGATTTGGGTGTT GGAAGCAATACCCAATTGGGATTTGAGTTGTTTTTTGGGAAAAGAAGAACCAGAGCTGAG AGCAAGAGTCTAGTTTCAGCAAATTGGTGCATCTGATGGCTCTGGGACCTGATTGACTAG TGGAGTTCAGAGTTTGAATATATGGCAACTGGGCTCCAAATTCAGGAGGGGATGCCAGAA AATCTAAGGCAACAGCTTGCTGTAGCTGTTAGAAGTATTCAATGGAGTTATGCTATCTTA TGGTCCATTTCAATTAGGCAACCAGGGGTACTG…	PS33	F	CAGGACGACTACCTGCGTTA	(GT)6(AT)10	8	207	56.7	0	bHLH transcription factor [Paeonia suffruticosa]
			R	TCTTCCTGGCAATCTGAGGT
PB.53994.4	ggatcgtttgcataggaaaaaaaaaacacctccctttttcctctctccaCCTCTTTCTCC TCTCTCTCTATCATAATATTTCCTTCTTGGACCGTTTTCTAATCGCAGGCTGATTCATTT TTCTCATACAGGTGCTTCCGTGAAAATCATTGCCAGCTTTTATCCAAATCTGAATCACAG GTTACGGAAGAATCTGTTGAGTATCAATGGCATCATCTTTGATTTCGAATCCCGTTACAA ACTCTGACAGATCACGAGACTCCAAAAGGAAAAAGAAGAAGAAAAGCCAAATCCAAATCC AAAACCAAATCCTCACCCAAACTAAAGATCATCAAAATCAAAATTCTAGCAAAAACCGAT GGAGAACCGACGCCGAACAACAAATCTACTCTT…	PS36	F	TCCAAGCTACTCCATGCCTTA	(TCT)5	3	277	58.8	4e-74	PREDICTED: transcription factor bHLH147 isoform X1 [Vitis vinifera]
			R	GAATACTCACTCGCGGCTTC
PB.45322.6	gctgtgagataaagcaaaagcagagagataaaggtaacaaagaaaagaaaaacataaaag aagggaagggaaAAGGAGGAGGAAAGCAGTAAAGGAAAGACAAATGGTTCTCAAATTCCT TGCTTCAATTTTTTTCATAAAAACTGAACTCTTGTTTTCCTGCACTTAATCCAGTAGGGA GACCTCTGAAAGTTTCTACAAAGATCTCCTGTTAGGGAGCTTCAGCAAGAGGAAGAGAGA GAGAGAGAGAGAGAAAGGAATTGGGAGCGAGAGAGGAATTGGGGAGAGAGAGAGAGAGAT TTGTTGTTGAGGCATGAGTAGAGGTGTTTTGCAGTATTGGTGCAACAAATGATGGCCGGA AACTCTAACTGGTGGAACATTAATAGCATGCGG…	PS43	F	TTCCTGCACTTAATCCAGTAGG	(AG)10AAAGGAATTGGGAGCGAGAGAGGAATTGGG(GA)8	4	239	56.7	1e-177	transcription factor bHLH68 isoform X1 [Quercus suber]
			R	GGCCGCATGCTATTAATGTT
PB.51785.1	ATCCAGGTATCTCCTGTCATTAACATTCCATAAAATTTGAGTGAGAGAGAGAGAGAATGG AGCTTAATGAGCATGCTTTTCTAGAAGAGTTCTTAGGTCTAAGAAGAGACACTTGGGAAG AAACCATTCCACCAGAAATGAATGAGTTTCTCTCTAATGGCTGGAATTTTGATTGCTTTA ATCAAAACCCAGCAACTCTTCTACCAGATCCTTCCCACCAAGGATTCTACCCATCCCTGG GAAACAACAACATTGATCATCAGTCATTGAGTGGTGAGTTTTACTCCCCATTTGGAGATG ATTTTTCAACCCTGCATATTGCTGATTCATTCAACCTGGTGGATACACCACCTTTTCCAA GTCAAGAAGATTGCCCATCTTCGTCCATTGTCG…	PS46	F	TCCAGGTATCTCCTGTCATTAACAT	(GA)7	2	210	57.8	9e-49	PREDICTED: transcription factor bHLH93 [Vitis vinifera]
			R	GGATCTGGTAGAAGAGTTGCTG
PB.36910.10	agtctcaagcatataaaatgtcttgccgaccaaaaatgacaattgctcttgtaatgtatt attaaaataGAGAAATAAGATAATAAAGCACAAGAGTTGCTTCCAAGAAAAAATCATATA GCATATAACCTAAAAAGAAGTTATTAAAAGAGCAATTTGTCATTTTGCAAATGTTATAAG TATTAATGATTCCCTTGTGAGTGAGTCATCTTCCTTGTTTAACCTCAAGAGACGGTGGTT CTACTACTCACTCCAATTTTTCTTCATCCATCTTTAGAAAAATTGTACTTTTTCAGAGTT ATTCTAACAAAACTTGGGAATTCATTGAGACTTATTATTCTATGTTTTTATAACCCTCGT GAAATTAAATAAAATCAAAATAGTCTCAGGATT…	PS47	F	TCTCAGCTTCTAATCTTCTCCTCA	(AG)6	3	246	57.5	4e-96	PREDICTED: transcription factor bHLH96-like [Nelumbo nucifera]
			R	ATGTCATGCCTCCAATCTCC
PB.31359.3	atagtgtttgtgagaaagaaagagagagacccagtttcttcaaggagcaaagcaaagttt GGATTTTGATTTCATTTTCAATATCTACTTCAGGGCATTATATACATAAATAAACATCCA TGAATCACTGTATTACTGATTGGAATATTGATGATATCCCTGTACCCAATCAGAAGAAAT CTATGGGGCCAGATCATGACTTGGTGGAGCTCTTATGGCGAAATGGGCAGGTAGTTATGC AAAGCCAAACACATAGAAAACAAGGACCTAATGTTCCAAATGAGTCCAGACAAGTTCAGA AACATGATGAACAGACATTAAGATTTAGTGGGTCATATGGAACTTCCAGTAATTTGAATC AAGAGGAAGAACCAGTTTCTTGGATCCAATACC…	PS49	F	CATGCAATCTGCTTCTCAGG	(T)20	6	267	56.5	9e-176	PREDICTED: transcription factor PIF4 [Vitis vinifera]
			R	CTGATGCAGGATGCAATGTT
PB.61740.1	ctcctctaaaaccctaacttttatgggctcggaaatggtccttcacgacctctcatcaca agatcaACCACCAAATCGCAAGCCTAAGTCAGCAATCACCGCCACCGATTCACCCAAAAC CCAGCTCTCCCTCCTTCGCAAGCCTACTTCTTCATCATCACGTGACCGGCACACCAAGGT CTGTGGCCGAGGCCGCCGAGTCCGGATGCCGGCGCTCTGCGCCGCCCGCATCTTTCAACT CACGCGCGAACTTGGCCACCGGACCGACGGCGAGACCATCCAGTGGCTCCTCCACCACGC CGAGCCGTCAATCATCGCCGCCACCGGTACCGGTACGATCCCTGCGGCTCCAGTTTCCAA TTCGGTCGGCGTCGCTCCGATGTCAACCTCCAT…	PS50	F	TTACAGCAGGCCACGACTG	(AGC)6	3	262	55.9	1e-50	PREDICTED: transcription factor TCP11 [Vitis vinifera]
			R	CATGACATCATGTGGTCCAA
PB.50380.4	aggacttttgaggtcatcttgtttaatcaaagaggactactttctttcctccattctgtt tgttTCGGCAATTAAGTTTTTATGGATCCCAAGAGCTCAAGCAATCACCGCAAGAAGTAC CCAACTTCTTGAGCCTACCCACACAAGGGAGCATGGCTGATCACAAGCCAGCTGAAATCA AAGATTCCAGATTGTGATTGCAGATAAAGAAGAAGGGAAGAAGCAATTGGCCCCAAAGAG AAGCTCAAACAAGGACAGGCACACCAAGGTTGAAGGCAGGGGGAGGAGAATTAGGATGCC CGCGCTCTGTGCAGCCAGAATTTTCCAGTTGACGAGAGAATTGGGTCACAAATCAGATGG GGGAAACCATACAGTGGTTGTTACAGCAGGCGG…	PS53	F	CCGCCTTCTAAGGAGGATTC	(A)13	2	275	53.2	5e-73	PREDICTED: transcription factor TCP20 [Vitis vinifera]
			R	CCAGAAGCACCTGTGTATGGA
PB.19925.5	gaggaaagatgatgttgtttcttctaagtgaagcaataaagaaagggggggagaaagcaa AAACCAAGAAAAGCTGTAAGGGGTCACTTTCAATGGGGTGGTGGTGGCTTAAAGGGTTAT CTCTCTTACCCTCTCTCTCTCACACACAAAGCAACTGGACACTTTCCTCAGTTTATAACC CAATTGCTCTTCTAACTATGAAGTAAAAAAATGAAAACAACCCAAAGGGAGGAAATTAAT GGTGAAGGGGGATGAAAATTGAAAATTGAAAGAGGATGGAATGAAAAGAGTTTGGTTTGG TGTTTGTGTTGTGTAGGTAAGTAGTACAAGAACAGCCAGCAGACGCAGTGATGATATCAC GAAGATCTTTAATCTCCTTTCTGACCCAACACT…	PS55	F	GGCAATGGCAACTGTATGAG	(A)12	2	265	56	2e-111	PREDICTED: transcription factor TCP4 [Vitis vinifera]
			R	CAGCAATTACAACTGTTCATGG
PB.45037.5	ctagtgaagagaaccaatgtctacatcagaggacatctaacggcgttactaacggcgcaa taattgacccacaaaacagcagccgccgggaaacggcgccttaaacggtgaagaagcctc ggcaaaggaccgtcacagcaagttgatgggctGGGCGGCGCATACGCATGCCGATAATAT GCGCCGCTCGGGTCTTTCAACTCACTCGCGAACTTGGCCACAAATCGGACGGTCAGACCA TCGAGTGGCTCCTCCGTCAAGCCGAACCGTCAATAATCGCCGCCACCGGTACCGGTACAA CCCCGGCCAGCTTCTCCTCTGTTTCCGTCTCCGTTCGTGGCGGCGGCGGCTTATCTACCT CTTCTTCACTCGACCAGAAACCTTCCTACCAAC…	PS56	F	TTCGACCATCCATAAGTTGG	(T)11	4	276	56.5	2e-57	PREDICTED: transcription factor TCP7 [Nelumbo nucifera]
			R	AAGACAGGTTGCCTCGATTG
PB.42060.4	gcgacagtacattccatcaaaatacatacttttaagtcttttatcatctctctctctctc ttgtgtgatggAGTACATGACTGCTTCTTTAGGCTTAATCCTTACTAGCTTGCAGACGTG TGGTTGACTCTGAAAAGGATGGAAAGGAAAGAGTCCCCTTAAGAACAGGCAAACAGCAGT TTTCTTGAAAATATTGAAAAGTCGGGCTTATCCGGTGCAATTTTTAACCACAAATGTTCT CCTCCACTACTTTCAGTCCTTTTCTTCCCTCGTTCTTTGACGACCAGTCTTCTTCCTATC TTGGGCATGACACTGATGACATCTTCCTACACCATCCCCAGGATCTGCTCATGGGGTGCC ACTTCTCTCCGGTTGCTGACACTGTGAATGCTG…	PS57	F	GCGACAGTACATTCCATCAA	(TC)7	3	128	57.7	5e-35	PREDICTED: transcription factor CYCLOIDEA [Vitis vinifera]
			R	GTCAACCACACGTCTGCAAG
PB.47737.1	tacCCAATCACAGAAAAACGACGTCGTTGTCGTCTCGTCAAGCTCACAGGAAACAGAGTC GTCCTCTGTGTTGTTAAAATCCCTAATCGATTGTGCTCAACTGGCGGACTCCGAACCCGA TCGAGCTGTGAAATCATTGATTCAACTCAAGAAACTGGTATCTGAACACGGAGATCCGAG TGAAAGAGTTGCCTTTTACTTCAGTGAAGCTCTTTACAGCAGAGTCTCTCTTCAAGCAGA GAAGCGTCTTACAAGCTTCGAAACCACTTCCGAAGAGTTTATTTTCTCTTACAAGGCTTT GAACGATGCATGTCCTTACTCGAAATTTGCTCACTTAACCGCCAACCAAGCAATAATCGA AGCGACGGAGAAAGCTCAGAAGATTCACATAGT…	PS59	F	CTTGATACCTGTCCGCCATT	(GAA)5	3	205	56.6	1e-139	PREDICTED: scarecrow-like protein 4 [Vitis vinifera]
			R	CATAACCATGAGCCATTCAAGA
PB.47891.2	agacagacacatattctctctcactacataaccgaggaaggaaaaaaattaaataaaaaa caaACTCCTCACCTCCCTCTCGCTTCCACATCTTTTTATCCTCCTCCAACAAACTCTCCC TCTCCCCTCTATTTCCACTCGCCATTACTGTTCCTCCCAAAAGCAACGGCTACCTAGCTA TCTGCTTTCCTTCCTTTCTTTCTTCAGCAATGGCTCTTATGCTAGAGAATTGCCATGAAG GCATTTTGCTATCTCTAGACTCCCACAAATCAGTCCCGGCACCCTTCCTCACCAAAACTT ATCAACTTGTCGACGATCCCGCCACCGACCACATCGTTTCTTGGGGTGAAGATGACACCA CCTTTGTCGTCTGGCGTCCTCCTGAGTTCTCTA…	PS62	F	GAACAAGGCAAGGTTGGTGT	(T)10CTTCTCTTGTTTGATTGTCTTTGTTGTTATCT(GA)7	2	225	55.9	2e-141	PREDICTED: heat stress transcription factor B-4-like [Juglans regia]
			R	TTACCAGGCAGTACTGAAGTTG
PB.52165.4	ggattctgtctggcattgacggcaataaaccaaacacgagagagggagagagagagaATG GAATCTGCAAATAATGTAATAGCTCCGTTTGTAATGAAAACTTATCAGATGGTCAACGAT CCAACAACGGATACTCTTATTAGATGGGGAAGAGCCAACAACAGCTTCATCGTCGTCGAC CCTTTGGATTTTTCACAGAGGATGTTACCGGCGTACTTCAAGCACAACAATTTCTCTAGC TTTGTTCGTCAACTCAATACTTATAATTTCAGAAAGGTCGATCCAGACAGATGGGAATTT GCCAACGAGTCTTTCCTTCGTGGGCAACAGCAATTACTAAAAAACATCGTCCGGAAAAAG CACTGTAGTCGAAATTCATATGAGTTTCAGACT…	PS64	F	GATTCTGTCTGGCATTGACG	(GA)6	4	293	58.1	3e-108	heat stress transcription factor C-1 [Ziziphus jujuba]
			R	CCATCTGTCTGGATCGACCT
PB.48536.1	CCGGCCATAAAACTAGAGAAAAGGCATATATTTTGTATAAGAAGTTATGTTCATGGTGGT TATTCTGATCAAAATCAATGGAAGCCGATAGCCGGAAACCTTCTGAAAATCCTGTTTACT CGAGATTTTTTCTTTCTGGATTCTTTGTCTGGGGCTGGGAATTCTTGACCGCTCTTCTTC TCTTTAGTTGTTCCATCTAAACCAAAAAAAAAAGGTTTAGTTGAATTCACCATCCATCTT TAGCTACTTTTTTTTTTTTGCCTCTAAATTTCTATAGAAGATAGATATCGATCATAGAGT ATATAGAAAATCTGAAAGAAATGGCGCTGAGATCGGTTCCGGCACCGTTTCTGACCAAGA CGTACCAGTTGGTTGACGATCAGAGCTCGGACG…	PS66	F	GGAATTCTTGACCGCTCTTC	(A)10GGTTTAGTTGAATTCACCATCCATCTTTAGCTAC(T)12	3	221	57.9	3e-106	PREDICTED: heat shock factor protein HSF24 [Vitis vinifera]
			R	CGTCAACCAACTGGTACGTC
PB.55233.1	ctgttctcaaataatgtaggctcatgctattaatcacaagcaaaactccatgtttcacca ttttttaaatctaAAACCCTATATTTTGTTCTATGTTTCACCAAGAAATTTTGCAAAATT TACAGGTAAATTAATTCTGAGATAATTTCAGGTTTGAGGGCCACAGGCATTACAGGGGCA CAACCATCACCGAAAAACTCACTGAAAGCTTCTTGCTTTTTTTTTTCCCGGTAAGCCAAC ATACAAAAAAATGTTACATATGTGTTTAGAACTATCTTTATTTGGCAATCAATTATAATA TTTTTGCTTGCGTGTGTAAAACAGAATGCTTGAAGCGAGCGCCTTCTTGCGGTTTATGTA AATTCACCGTTGTAACAGTGAAAGGTCCTTTTT…	PS73	F	TGTCTGTACTTCATGACAGAACCTC	(T)11	3	251	59.3	4e-14	PREDICTED: 17.1 kDa class II heat shock protein-like [Fragaria vesca subsp. vesca]
			R	ACAGCCAAGAACATCCAGGT
PB.30998.3	gagcgcaagtagggtgatggttaacccactcttttttcacgtgaaaaaaagttgcacacg cataaCTAGGATTAGAATTTTCTCGAACTAACTCGAAGTCGAAAGAGAGCGCGGGAGACT TCGAACACAGTTATGGAAATCATCCAAAAACCGAATATTCTGGAGAACAGTTTTGCTATA TAATTCGCCCTTTCCATCAACGTTTCTAGCTTGTATCGGAGTTATTGGTCTTTAAACTAA AATCTAAAGCTTTTTCGAGATACTGAATTTTCGCTTTCGTTTTTTTCGTTTTCTTTCTTT CTAGTATTTCAATTCAAATCAATCAAACAAAAACAATGGCGGGTAAAGGTGAAGGACCTG CGATCGGTATCGATCTGGGCACAACCTACTCTT…	PS75	F	TTGAACAGGCAATTCAGTGG	(C)16	7	271	56.7	0	Heat shock cognate 70 kDa protein [Cajanus cajan]
			R	CGCTTCCACCACTACCAATA
PB.53716.1	ATCCCAAACAAAGATTTCATACCTTCTTTTAGATCACAGATACACATTCATTTTCATGCA CACCAAATTCCAGAATATCTCCTTTTGAATACCCAAAAAGAAAGATTTACAAATCCTTTT CCCTCCCAAAAAGCAAAAGCAATTCAAAAAAAAAAATGGGTCTGAGGGACATAGGAGCCA CACTGCCTCCTGGGTTTAGATTTTATCCAAGTGATGAGGAGTTGGTCTGCCATTATCTCT ACAAAAAGATTGCTAATGAGGAGGTTTTGAAGGGTACTTTGGTGGAAGTTGACTTGCATA CATGTGAGCCATGGCAGCTTCCTGAGGTGGCTAAGCTCAATGCACATGAGTGGTACTTCT TCAGTTTCCGGGACCGAAAGTACGCCACCGGAT…	PS85	F	GGTGAAGATGATTATGGCTTCC	(A)10	3	275	56.3	9e-133	PREDICTED: NAC domain-containing protein 21/22 [Vitis vinifera]
			R	CATTCATTAGCACCACCTAACC
PB.37366.1	tatttgtttgcgggggaagattttttattttcttgtcaagacacaagagaccgcaaagtc tttttctttactgtagttagcatttataatttatcaatagcgaggcatttcttgggtttt ttcatggcaaaaacagctctccccctggttttcggtttacccttctgatattgattggtt aagtaccacctaaagaggaaagtgatgggaagccagttcgtgttgaagtcattcgagata gacatatacaagttttctccttgggatctccCAGATAGTCTTGCTTGAGAAGTAAAGATC TGGAGTGGTACTTCTTTTGTCCAAGACAGAAGAAATATGGGAGTGGTGGTAGAACTAATC GTGCTACTGAATCTGGATATTGGAAAAGCACTG…	PS90	F	CACGTCATGGCAATGTGAA	(T)15	4	251	57.2	1e-60	PREDICTED: NAC domain-containing protein 82 [Vitis vinifera]
			R	TCCATAGAGTGGCAACATGC
PB.28598.3	atctctcttcatatataagattaacaccaactcagttaagccctattttttgcctgtttt ctcttccttgtaactctatctctcggttctttaatttccggtaagatattaatttcggat aatcagattttggttgttttctctttgtttgttttatgttttacgccttctgttattgtt ttatgctcttcatgccatgtggtgattaggttttatcccttttcgcattttcatttaggt tttaattagctctgttcgtaatttatttgggctgctttctgtttttgatttcgtttttat atagtgtgatctgctgggtttgcattccttctatgaaagcttgatgctttttttgttttc gtttaaatttgaagtatttgttttgggtatttg…	PS91	F	GTGGATCCAGAGGTTCCTGA	(T)15	3	283	59.5	7e-61	PREDICTED: NAC domain-containing protein 82 [Vitis vinifera]
			R	AGTGCCATAGAGTGGCAACA
PB.57254.2	aagaagatcagatccaggagccgtttatctgtctttcaaaccATCCATCATTGATCTGTC ACACAAATCAATCAAATCAAATCAGTGGAAGAAACAACATGTCCTCCTCATCCGCCTTTT CACCGGACCACCTCTCTCCCTCCGACCAACTCTGTTACGTCCATTGCAACTTTTGTGACA CTGTCCTCGCGGTGAGTGTTCCTTGCTCCAGTTTGTTTAAGACTGTCACTGTTCGATGCG GCCACTGCACCAACTTGTTGTCTGTCAACATGCGTGCGCTGCTTCTCCCGGCACCTAACC AGTTTCAACTTGGCCATACTTTCTATTCTCCTCAAAATCTTTTGGAGGAGATTCGAAGCC CGCCTTCAAATATGTTGATGAATCTGCCCAACC…	PS93	F	TGCTGCAAGATGAACTCCAG	(T)11	2	122	57.3	2e-118	PREDICTED: axial regulator YABBY 1 [Theobroma cacao]
			R	TCTCTCAACAAGCAAGAACTCA
PB.57368.1	atggcatGATGACGCCAAAACCTCTCCTTCCCCACCCTGAAACCCTAACCTGACCAATGA TATCGATCGATCTATATCCATGGCTCACAATCAAATACCACTTTTATTTCCCTAATCCAG TTTTTTTTTAGCAAAACCGTTCCTCTCCTTTGCCGGTCCCAACACCTGCCTGCCCTCACC ACTAAACACTATATCTTTTTCATTTCTTCTTTTTTAAAATACTTAGTTCATTAATTCTCT CTCTCTCTCTCTTCATATATATATGAAGGATGCTTTCCTGTTGTGATACAACAACTAGCT TTCCAAGCAAGGAGAGAGACTAAAAGCATATCTCTGGCCCGGCCTGGTGTGGTTTGCTTT CTCTTTTGCATTTGGAAGAGGATTTTCTTCTTT…	PS94	F	TCGATCTATATCCATGGCTCAC	(TC)8	4	255	57.4	3e-101	PREDICTED: axial regulator YABBY 5 isoform X1 [Vitis vinifera]
			R	AGTCTCTCTCCTTGCTTGGAA
PB.49311.9	atacatacatgtgtgcatcatgcatatagatgttcacctacaaaaggaaccagaaacaaa gaGAAGATAATGGGCTGCTCTGACGCTTTGGCATCAAGTATCTACTAGACTAAATAGACC TACCCCTCCCCCACCCTCTCTATCTCCTTTCTTCAAATCTTTGTTCTTTTTATAACCCAT AATCAAGAAAAGCGTATCCAAGGTTGTTGTTAATCTGTCAAACCATCAATCATTCACTCA ATCAAGCACAACAATCAAATCACATTAAGGAAAGGGCTTCAAAGATGTCATCGTCCTCTT CTACCTTGTCACTGGACCACCTCTCTCCATCCGAGCAACTCTGTTATGTCCACTGCAACC TTTGCGACACCGTTCTGGCGGTGAGTGTTCCTT…	PS96	F	AAGAGTAACATGCGCCAACA	(CT)18	8	242	58.8	8e-115	PREDICTED: protein YABBY 4 [Vitis vinifera]
			R	AACACTACAAGACCTCCACTGC
PB.35930.1	actgaagtcttgtaactgtcggcagagagacctttcccctagttttttccggccACCGGA AAAAAACTCAAAGCTGAGGAAGTGGTGGCGCTAGGTGACACAATGCAGCACCTCCGCCGC CTCTTTTCCGGCCAGTTTCTAGTTCTTTTCCTCTTTTGGGCTGCTCAATCTTTCGTTAAT GTCTCCGGAGGACCTCACCACCAATTGTCTAACCAACATTGGAAATCTGCCACCGCCACC TGGTACGGCAGCCCCAACGGCGATGGAAGCGACGGTGGAGCATGCGGGTATGGATCAATG GTGGATGTGAAGCCATTCCGGGCAAGAGTAGGTGCAGTGAGTCCAGTACTGTTCAAAGCA GGGGAAGGGTGCGGCGCGTGCTATAAGGTGCGG…	PS97	F	ATTGCCGTATTCCTCGTGAC	(T)11	3	181	52.9	4e-71	PREDICTED: expansin-B3-like [Nelumbo nucifera]
			R	CCACGTGCTACTACACTATGCTT
PB.54752.2	acacacctcccccactcttcacatcaaataacccaaactcctctctctctctctctattt ctaaatgTCTATAAACCAATTCCCTTCAGACATTCCAGAAACACTCTGGTGGGCACAGCA ACAACCGATAATGGAAGCAAACCCAAATACCCATTCCTCAACAAACAAATTCCATTCAAT TCCTCAACAAAACAACATCTGGGCAGCTAATCAAATCTATAACCAACACCAACTCCACCA CCACCATCACCAACAACAACAACAAGCAGCCTGGCTGGCCGCTCAAAACAGAAATCCCAC TCTCAATTTCAATCTAAACCAGCAAGAAGACGAAGAACTAGAAGAACAATTCACCACCGA CGAAAGAGAAAACATCCACCAACAAGACGACGA…	PS98	F	CAGCAACAACCGATAATGGA	(CAA)5	3	289	51.7	1e-110	PREDICTED: B3 domain-containing protein At2g36080-like [Vitis vinifera]
			R	CATCCACTTCCTCGTCGTCT
PB.49578.3	aattacagaaaagcaaacatggatatttttttattcacaagttgcaacattttcttctat aaaatCCACCCTCAATTTTCTCAAAAGCCTCTTCTCCTCCTCCTCCTCCTCCCCTTGCCA ATCATTTCAATCCCCTCTTGTTTTATTTTCATTTTCAGATGTTCTGAATCTGAAACTCTA GCTTAGCAAGATCCAAAAATTGGGTTTCGATTCAACAACAATAGCGTAACTCCTCCCTGT TTATATCTCCAATTTCTCTTAAAATCCTAGTCTTTTGATCAGTAATCGCAGAAAATTTTC AATTTCCTATGCTGGGTTGTAGTTTTTGAGGCACTCTCAAGCATCAATTCACCAGTTTTC TCTTGGGAAGTTGCTGGGTTTAGTTAAACTCTA…	PS102	F	TGAGTGAACTCCTCCTCCTTG	(T)11	3	282	59	3e-64	PREDICTED: bZIP transcription factor 53 [Ricinus communis]
			R	CCACTAGATGAAGCCATGGTG
PB.48852.3	ccgctcttcaatcctgtttctCTTTTCTTTTCATGCCATTCCCTTTTTTGAAATTTTCCT TTCCGTCATTTTTTTAGTTAATTTTTGTAAATATTTTTTGTTTTAATTTAAATTAAAGAT TGTATTTTACCCTGGCTATGGGTGATGTGGGAGTTGTAGAAGATGAAATCAATTGGGATT ATGTAGTCGATAATTTGCCAGAGATGTCTGACCTCTTCGAACTAGATCCTCCCCTTATTC CCGATTTATCACAGATCGATACCTTCTCGAATCCTTCTCCTGCCTCAACTTCATCGTGGA TCGGAAGTATTGAACAGATATTGATGAAAGACGATGACGATCAAGATAACGAAAGGGTTG CTGTGGAGTCAAATGACGAGTTTATCAACGATT…	PS103	F	AAGATGCAGAGGATCGAGGA	(T)15	3	214	58.1	2e-54	bZIP transcription factor 60 [Jatropha curcas]
			R	CATGTCGAAGCACTGTAACCA
PB.40196.1	cggggcatcccgacataatattctacataagctcagtagatgcagttctgcccccttgat gcgcagCCACAACATCAACAGAATATGATGGCGGTTTTTATGTCAGGGCAACCTGTTCAA CAGCCTCTTCCTGTAGGCACAAGCACAATTTTGGATGCAGCGTACCCCGAAACCCAAATG ACTAGTCTCCTTTGATGGGTACGCTTTCAGATACACAGACACCTGGGCGGAAAAGGGTTG CCCCGGGAGATGTGGTTGAGAAGACGGTTGAAAGGAGACAGAAGAGAATGATCAAGAACA GAGAATCTGCCGCCCAATCACTGAGCGAGGAAAatgttgagctttcaatggtttattatt cttttaaaggcagtaggcttggtttctacttac…	PS105	F	TTCATATCGGACACGCAGAG	(GTA)5	3	279	59	7e-21	putative basic leucine-zipper transcription factor fragment, partial [Diospyros kaki]
			R	AGTTCTGCACTCGAGCTTCC
PB.46529.2	gagccgttttcacagcaatctcgttaccagtatgagatggtgtctcggctaatgagcatt tgaatcGAATGTTTCCTACTTCATCGTTTTCTAGACCTCATCCTTTCACCTTTACATCTC CGTCCCAACAACTCCAAAACTCCTGTGGACTTGCAAAGTGGTAATGGGCATTCCCGTTCA ACCAAGATTCCGTTGAAGGAAACAAAGGAAGAACAGTAAAGCTCGAGGCTCAGACAACTG GACAGGCTATTCTTCCTGAACACAGCAAAGCAGTTAACAATCCTCCTCTTGGACCAAAAT CTTTCAAACCTAGTAATCGTCCGAGTAATTCAAAGCTTTCAAGATATGCTAAATTTGCAA CTCAAAGACCTAATGCTGAGCTTTCCAATGTTC…	PS113	F	CATTAGCTCAGCTGCCTCAG	(T)16	2	259	53.7	1e-117	PREDICTED: transcription factor E2FC isoform X1 [Vitis vinifera]
			R	GCGACTGACATTCTGACTCGT
PB.51687.1	ACAGAAACATAACTTCTCACTACACTTTCTCTCTTCTCTCTCTCCCTCCCTCTATACGTC TTGTACACTTTCAATGGAAGCTCCAGAATTCTTCCAGAGTGGCTACTACCGTACCGGAGG TACACCCAAAGAAAAGCGCATTTCAACCGATATGAAGCCTGACCATTTTATCGTGGAAGA CCTTTTCGACTTCTCCAATGAAGATGAAAACGGCGTCGTTAATGGCGAAGCTAATTTCAA CGGCGTCGCCACAACTGAGTCTTCCTCTCTAACTGTGATGGATAGCTGCAATTCCTCCTT CTCTAACTCTGACCCTCAGCTTTTCAGCGACACCGGTTGCCGGAATCTTCCTGGTGGCAA TTTCTCTAATGACCTCTGCGTCCCGGATGATGA…	PS114	F	TCCATCATCATCGTCATCAGA	(T)14	6	287	48.7	7e-136	PREDICTED: GATA transcription factor 12 [Nelumbo nucifera]
			R	GCCAATAATGGCAACAACA
PB.51634.2	attcaatgctttaccaaactcaccaccCCTTTTCTTCCAATTCCACCCTTCTACTTCTCT CCCTCTTCATTCAACCTCTTATCTCCTTCCTCCATCTTCTCTTCCCTCTTCCTCTAAACA GGGTAAACCAGAAATGGAATGTATTGAAGGGGCTTTGAAGGGCAGTTTAAAGAAGGAGAT GACCTTGAAATTGAACCACCAGGCGCTTTTGGAGGATTTATGGTCGGCGAATGGTCAGGC CGGCGGCGGCGTATCTGAGGACTTTTCCGTTGATGACCTTCTGGATTTTTCTAAAATGGG TGGTGTTGAAGATGGGTTTTTGGCACAAGAGCCTTGTGTGAAAGAAGAAGAGGAGGAGGA AGAAGACGACAAGGCTTGCCTCTCTATTTCTCC…	PS116	F	GACTTGCACTCGAACCATCA	(A)10	2	190	57.6	1e-93	PREDICTED: GATA transcription factor 5 [Vitis vinifera]
			R	CATAATCTCCGCCGGTTCTA
PB.48336.1	TTTTTTTTTTTTTTTTTTAAGAAAATTTTAAAAAAGTACATTAAAGTCTGCCTAACCCGT GACATGAAAAGAAACCTACTTGGCAACCACCAAGAAAATGTACACTCGAAACTGAAACTA AAGACTAAACCGGGTTCATAATCTCCGCCGGTTCTACACCTAATTCTCTCCTCTTCTCTT TTTTTTTCTAATTCGCTAACACTAGATTTTTTTTTTTGTTTTTTTCAAAAACTGGGAACC GCCGGAACAAACCCGGTCTCAGTCGGAGGCGTCTCCTTCTTCCGGCGCATTTCCAGCACT TTACGGTGATGGTTCGAGTGCAAGTCGCTTGAGAAAGTTGGGCTACAGGCGGGTCTGTAT TCGGGTAAGAGACGACCCGACTTGAACCGAACC…	PS117	F	CATAATCTCCGCCGGTTCTA	(T)11	2	190	57.6	1e-73	PREDICTED: GATA transcription factor 5 [Vitis vinifera]
			R	GACTTGCACTCGAACCATCA
PB.45875.1	aacacactagcttttaaatttttgcaactggtttctcactttcccttccacaattttttT TTCCTTGTCAGATTCTCGAGAGAAAATCACAGAAAAGAAGGATGATTGGACCCAACTTCA ACGACGACATTGATTGCGGCAACTTCTTTGACCACATCGACGACTTGCTTGATTTTCCAG AAGATGGAGAAAGCGGGTTCGGTGGCGTAAATTGTGACGCCTTCCCCAGCATTTGGACTA ATCAGTCGGAGACTTTACCGGGTTCCGACTCGGTTTTCTCCGGCAACAATAGTAACAGCA CTTCCGACCTCTCCGCTGAACTTTCCGTTCCGTATGAAGACATTGTTCAGCTGGAATGGC TTTCAACCTTCGTCGAGGATTCCTTCTCTGCCG…	PS118	F	GGATTACATGTGAAGCGGATG	(TC)6	4	290	58.2	2e-127	PREDICTED: GATA transcription factor 8-like [Vitis vinifera]
			R	GCGCCACAGACTTCAATACC
PB.28010.1	tgcactgaattcttttatgttctcttcccacacagaacaaTTGCCTACCATTTTCTCTCT TCTTCCTTTTCACTGTTTGTGGATGAGACTGCGAGAGCTTGAGGCTTCAACAATAGCTTC TGAACCTTCTTTTCGCAGGCTTGAGCTTCGGGGCATCCGTTATGTAGGGTGGTGAAAACG TTTTTGGTATCAGATATCTGAAAAGTGGAACGAAGTTTTGAGTACGGGATCAGACGAGGC CAGATTTTTCAAGGCGTCTGCAGTTCAATCCACAGCACGAGGCATTTGTGCAAGGCTAAG GTCAAATCCAGTATCAATCATTTGCATTTCCAAATTAATTGAAATAAGAGGTGTTAAGGG CACCCGGATATGAGCTGAATCTATCCCATACCT…	PS122	F	TTGCTCCTAGGTATCGCAATC	(T)12	2	295	57	4e-67	PREDICTED: probable WRKY transcription factor 20 isoform X1 [Vitis vinifera]
			R	AAGGACGTATTGACGCAGAA
PB.32099.6	actcttttggcgtctgatactcaaccgaagtaaagtcttctctttcacacctctcatctc acaaccatggAGAGGAATCTAGGGTTGACAGAAGAAAGGTCTGTTCTTTGGTGTTTTCTC TTCTCAAATTTTGTAACGCAATTGACGCAGTTAATCCCCTTTCTTTGTTTGCCTCTTTGC CTGGATCAATTTTTTCCCTATACAGGTGAACTTGATCTTCGTGGGTCTTTATATAGAATA AAAGATTGAACCTTCAATGAATTAAGATTCCGGGTCTCTTTTTTGTTTTTGTTGTATCAA AAATGGAATTTTGATCTTCTGGGTTTTTTCTTATTTAGTTGATTGTTGAAGATCTATTGG TATACTGGATTTTTTGGATAATTTTTGTGTTTT…	PS123	F	TTCAGCAGCAACAACAACAA	(ACA)5	2	245	55.9	2e-99	PREDICTED: probable WRKY transcription factor 21 [Prunus mume]
			R	CTGAGCGAGAACCACCAGTT
PB.49343.1	ggacagttcaatcactttgcattttgaccataaattcctcactctgcatctctgttttca caAACGTTTTTGCTTTCTCTGTTTCTTCTTTTTTGGTATGTTGTGGAAGAAGAAATGGCT GTAGAGACTGTAGAGTACATGATGAGTTGTTACAGAAATACTAGTTTTGCATCAAAATTG GAAGCGACGGCAATACAAGAAGCAGCCTCTGGGCTTGAAATTGTTGAGAAACTTATGAAG AATTTATCAAATAGTCAAGGATTGAATCACGAAATACAGAGTATGGAGGCTGTAGCTGAT GCCGCTGTGTCTAAATTCAAAAGGTGTATCTCTCTTCTTGATCGGTCCAGAACAGGGCAT GCTCGGTTTAGAAGAGCGCCGGTCTTGATTTCT…	PS129	F	GATTCTCCATGCCATTGTCC	(T)13	3	168	57.3	1e-64	probable WRKY transcription factor 7 isoform X1 [Populus trichocarpa]
			R	CAGCCACCTTCATGCTGATA
PB.52783.1	aattggaggggacatggaagacgattgggatcttcaggcagtagtcagaggctgcgccAC CTCCACAACCACCACCACTGCTGCTACTTTCTCGGCGGAACCTGATCTTCAACCTTGGTC TTGCTCTCCTTTTGGTGTCAAACGGGAAGAAGAAGAAGAAGAAACCGTTTTCTCTTCCTT CCAGATCCCTTTGAAACAAGAAACACTATAGAGGAATTACATGAACTCTACAAGCCTTTC TTCCCCAAATCTCAGCCTATTTCTCCACCGCAAACGATCTCCACTTCATTAGTTTCAGGT AATATTCGAGGATTAGAGCTTCAAAGGGAGCAAATTCAACGGCAAAAACAGCCCAGGCAG CCTCTTATTGGCTCTTTGACTACTACTAGTTCA…	PS131	F	CAACCTTGGTCTTGCTCTCC	(GAA)6	2	210	57.7	1e-90	WRKY transcription factor 22 [Manihot esculenta]
			R	GCTCTAATCCTCGAATATTACCTGA
PB.44073.2	ggtgtgtttgcttttgtccaattctggatgtgggatcaagtttcgagcgatgtgattgag tcCAACCTCTCAACGCCCTCTCTTCCGTTTGGGTTTATTAAGGTGGAGAAAGGTAATAGA AAAGTCGAAAGCTTAAAGTTAAAATTGCTTCTTTTTCCCTTTCATGTTCTAGCTGTATCA TCAATACCTCACCCACCCTTTTCTTCAATATCCCCTCATTTGTTTATGATATTAAAGTTT AGAAAAGGAGATCAGAAGATCAGAAGTGCATCCAAGATGAGAAGTGCATCCCCTTCTTCA ATCTCTCCATTAGTTTATAGCATTAAAGTTTAGAAAAAGAGAAATCCAAGATCGATCAGA ATTTGCACCCAAAAAAAAAATATTGTTTTAGTC…	PS142	F	TCCAAGATGAGAAGTGCATCC	(A)10	4	218	58.6	1e-140	C2H2-like zinc finger protein [Theobroma cacao]
			R	AGCAACTGCGGAAGATGAGT
PB.18100.1	acAGACAGGGACAAGTAGTTTGTTCCAGTTTCTCCGACCTCAAAACCCTGATTCTTTTTT TCAAAATTTTTCTATCCATCCCCCCTACTTCTCTATCTAATTATTTTTGTTCGTAATCTT CACATTCCTTTATTACCACAAAGAAGAAATGATTAGAGGTGGAAAAAGCTTTGTTTCATC GCCGCCGGCGTTTTCAAACGATGGGAAGAAGCTGCTTGTTTGCACGGGCAACACCGTATC AGTCTTGAGCACCTCCACAGGCCTGCAGATAACAGAGTTGGTAGGTCACGAAGCACTTGT TACATCGGTCATAGTCGTGCCGGCTTCTACTCCTGCAAGTAAAATTTTGCATTTTTGTTG GACATCATCGTTCGATGGGACCATTCGGTACTG…	PS145	F	CAGTGGATCATCGCACAATC	(T)10	2	258	57.1	0	WD repeat-containing protein 75 [Manihot esculenta]
			R	AAGACCAGCCAATGAACCAA
PB.50274.1	acccaacaacaattcttgttgtctttcggccaagcTCAGACCACTCTGAGAAGAAACCAA GTGAGGAGGTTGAAGCATTGGAAGAGGTTCTTTCAGACAAGCAACGCAGCTCCAACTCTT GGTCCAGGGTTTCTTTCTTGCTTCCTCTCCTTCGTCTCAACTGATTTTTGGAGTTATTCC TTCGTCAAATTCTCCAAAACGAATTAAAAACATTGAGGTCTTTTTCTGCGGAAAGGAAAG GAACCGGGGTTTCAAGTTCCCCAAGCGACTCCGGTTTTGCCCCTGCCTCTGTCGCCCCTG AGTTAAACTCTGCACGTAAGCCTTTCGTCCCATCTCTGGTATTTTTATGTCCAGTATCCA TTTGGAGATTTTAATCATAGCTGTGAGGAAATT…	PS147	F	GGCCTCTCTGCAGTCGTTA	(T)12	7	145	56.2	3e-07	PREDICTED: ribosome biogenesis protein WDR12 homolog [Nicotiana tomentosiformis]
			R	GACGACTAGCAACTATTCCACAA
PB.45714.1	aaacactgaactaaacaagcCAGAAGACACCTGAAGCCGCGACACAGAAAATGGCGATGG GGGCGACAAACGATCCGACTCAGGACGGGTCAGACGAGCAGCAAAAACGTTCCGAGATCT ACACATACGAAGCTCCATGGCACATCTACGCCATGAATTGGAGTGTCCGTCGTGACAAAA AGTACCGACTCGCCATCGCCAGTCTCCTCGAGCAATACCCTAACCGTGTCGAGATAGTTC AACTCGACGATTCCAACGGGGAGATCCGATCCGATCCTAATCTCTCCTTTGAGCACCCTT ACCCTCCGACGAAAACCATCTTCATTCCTGATAAGGATTGCCAGAAACCGGATCTCCTCG CTACCTCCAGTGATTTCCTCCGAATTTGGCAAA…	PS150	F	TGCAGTGGTCCTCTTCACAG	(T)13	5	270	54.6	0	WD40 protein [Paeonia suffruticosa]
			R	TTGGCAGAGAATGATTGACA
PB.46107.3	gaAAAGAAGAGAGAGATGAGCGTAGCTGATCTACCCAGCAAAGAGGCTAACGTGCTCCGC GGGCACGAAGGTGCCGTACTCGCTGCACGCTTCAACGCCGACGGTAATTATTGCTTGAGC TGCGGCAAAGACCGGACCATCCGTCTCTGGAATCCCCACCGTGGAATCCACATCAAGACC TACAAATCTCATGGCCGTGAAGTACGCGACGTTCACGTCACCTCGGACAACTCCAAGCTA TGTTCTTGTGGTGGCGACCGGCAAATATTTTACTGGGATGTAGCAACTGGTCGTGTAATC CGAAAATTTCGAGGCCATGATAGCGAGGTGAATGCAGTAAAGTTTAATGAGTATTCCACT GTGGTAGTATCCGCAGGTTATGACCGTTCAGTG…	PS151	F	GCCACACCTCACTTGGTCTT	(T)13	6	210	59.1	1e-169	PREDICTED: WD repeat domain-containing protein 83 [Nelumbo nucifera]
			R	AGGCGCAATTCTCATGTCTT
PB.35830.3	ccacccactttcactaaaaagttaaccactcttctcaagcatcttgggttctcaaacttt gtttctctgacctcagtttcactcaaaacccctgtttccatgggcgcctcaaaaaactaa cagactacgagcgtcaaaggcttgaaaacattcgacgcaacgatgagattgatggctgct ctcaagatctattccaaagccgacgatctctccgcctccgccaagcgccaaagggccgaa gccaaatcttacaagaaaagcccagaaaaaaggtaaaaagaaaccccaattgtttatacg ccagtctctccgaaccagaggaattgcgccccattacgccgatggattgaatgacgattt gggcttgaatctcccagttaagacccctaaaaa…	PS159	F	TTATGGAGCAGTGATGCTTCT	(T)13	3	245	57.7	5e-93	WD repeat-containing protein 76 isoform X1 [Quercus suber]
			R	ATCCACCTGCCTGTCTGATT
PB.35071.1	caaccattttgtttaacacatcatttcgtcagttttgttttccttcataccaaagcatta gtttaatctctctttcactcaatattcttattttctctttcctattttgttgtttatttt ttgttttgatattgattgtcttcttgttcatccttgccgttaactcgccgatgtttcgta gtataactcaagttactcatatattcctagttggtaacaacggccggaaaatacggtgca gaatacgtagtgtattatttgtttattttaaagacgtacggtcaaagatatgagtatgga aaataaacgttccgTCGTTATACGGGGTATAATACGTTTACCTACAAAAAACGTATGGAA AAAGTAAGGAAGATTTTAGCTATTTTTTATATG…	PS160	F	ATGCACCTGTGGAGGTGTG	(T)13	3	265	60	8e-32	PREDICTED: WD repeat-containing protein 11 isoform X1 [Gossypium raimondii]
			R	CAAGGTACTACGCGAACCTG
PB.45295.1	gcgaccactacgacagcacgaggacgtagagagaacatggttcggaggacagtggaagaa caagaaacaccacaccagcctctcctagcagtccgtaacgcggcgcgatctatcacgccg taaggaggtgtttgtgtcgtttgattactagccgtcgatggttttcgtattttcggcgaa actcacctcttcccttcttatctttttctcctatttcccctgttctctccttcctcttag tttcatttctcgtcttctttcttcttcttccttcctcccccttttctttttttccctccc tttctctactcttctcttcttttttttccttctttcgggaacctggaaggtatcgcgatt cttcacctcctgatgctcgagcaagagttggtg…	PS163	F	CTCGAGCAAGAGTTGGTGGT	(TC)6CT(CA)7	7	276	61	5e-05	PREDICTED: transcription initiation factor TFIID subunit 15b [Vitis vinifera]
			R	ACAGGAGTCTCGCCTAGCAA
